# Supplementary material for: The Protective Effects of Burdock Fructooligosaccharide on Preterm Labor Through Its Anti-Inflammatory Action
Source: Int J Mol Sci. 2025 Mar 15;26(6):2659. doi: 10.3390/ijms26062659 (PMC11942195; doi:10.3390/ijms26062659)
Supplement: Supplementary file 1 [file ijms-26-02659-s001.zip]

Archive with 1 entries (1 files):
- ijms-3458003-supplementary.pdf
